# Supplementary material for: PHIDA: A High Throughput Turbidimetric Data Analytic Tool to Compare Host Range Profiles of Bacteriophages Isolated Using Different Enrichment Methods
Source: Viruses. 2021 Oct 21;13(11):2120. doi: 10.3390/v13112120 (PMC8623551; doi:10.3390/v13112120)
Supplement: Supplementary file 1 [file viruses-13-02120-s001.zip]

Archive with 1 entries (1 files):
- viruses-1407185-supplementary.pdf
